# Supplementary material for: Using Co-Design to Adapt a Digital Parenting Program for Parents Seeking Mental Health Support
Source: Children (Basel). 2026 Jan 15;13(1):129. doi: 10.3390/children13010129 (PMC12840143; doi:10.3390/children13010129)
Supplement: Supplementary file 1 [file children-13-00129-s001.zip]

Archive with 1 entries (1 files):
- children-4066491-supplementary.pdf
